# Supplementary material for: Target Design of Novel Histone Deacetylase 6 Selective Inhibitors with 2-Mercaptoquinazolinone as the Cap Moiety
Source: Molecules. 2022 Mar 28;27(7):2204. doi: 10.3390/molecules27072204 (PMC9000625; doi:10.3390/molecules27072204)
Supplement: Supplementary file 1 [file molecules-27-02204-s001.zip]

Archive with 1 entries (1 files):
- molecules-1618904-supplementary.pdf
